# Supplementary material for: Coherent control of optical spin-orbit interactions
Source: Sci Adv. 2026 Apr 10;12(15):eaec4604. doi: 10.1126/sciadv.aec4604 (PMC13068057; doi:10.1126/sciadv.aec4604)
Supplement: Supplementary file 2 — Movies S1 to S3 [file sciadv.aec4604_movies_s1_to_s3.zip]

Archive with 3 entries (3 files):
- aec4604_movie_s1.avi
- aec4604_movie_s2.avi
- aec4604_movie_s3.mp4
